# Supplementary material for: Suitability of Ex Vivo-Expanded Microtic Perichondrocytes for Auricular Reconstruction
Source: Cells. 2024 Jan 12;13(2):141. doi: 10.3390/cells13020141 (PMC10814984; doi:10.3390/cells13020141)
Supplement: Supplementary file 1 [file cells-13-00141-s001.zip]

Archive with 1 entries (1 files):
- cells-2764984-supplementary.pdf
